# Supplementary material for: From the latin “re-cordis, passing through the heart”: autonomic modulation differentiates migraineurs from controls when recounting a significant life event
Source: Neurol Sci. 2024 Aug 27;46(1):313–23. doi: 10.1007/s10072-024-07739-7 (PMC11698892; doi:10.1007/s10072-024-07739-7)
Supplement: Supplementary file 1 — Supplementary Material 1 [file 10072_2024_7739_MOESM1_ESM.xlsx]

## Sheet: Dataset(all)
Tabella 1
	m0f1	age	isto.	mar.	occup.				cef1ctrl0	emgb	embs1	emgr1	emgs2	emgr2	emgs3	emgr3	gsrb	gsrs1	gsrr1	gsrs2	gsrr2	gsrs3	gsrr3	respb	resps1	respr1	resps2	respr2	resps3	respr3	hrb	hrs1	hrsr1	hrs2	hrr2	hrs3	hrr3	LFb	LFs1	LFr1	LFs2	LFr2	LFs3	LFr3	HFb	HFs1	HFr1	HFs2	HFr2
001	1	21	diploma	celibe/nubile	studente	emicrania	no aura	Episodica	1	8.01	15.45	9.76	14.79	8.69	13.38	11.71	3.27	4.32	3.31	4.21	3.18	4.95	3.89	17.75	11.24	16.25	12.05	17.59	11.42	13.3	74.62	78.14	71.63	72.89	69.76	91.2	74.26	90.26	247.94	169.07	726.81	68.78	3165.13	1486.27	58.29	142.35	120.5	1936.06	72.74
002	0	32	laurea	sposato	lavoratore	emicrania	no aura	Episodica	1	3.33	19.58	4.94	15.27	4.19	11.51	6.36	2.11	4.18	3.09	4.75	3.68	3.91	3.38	8.81	11.36	9.01	12.66	11.52	12.95	11.47	68.18	74.44	71.02	78.02	71.44	81.14	68.12	2394.37	655.34	1192.32	1525.42	315.22	2487.95	497.77	173.9	79.14	49.02	1064.67	122.74
003	1	24	diploma	celibe/nubile	studente	emicrania	no aura	Episodica	1	5.15	7.8	8.71	12.48	8.34	8.2	9.11	3.45	5.43	5.01	5.62	4.7	5.27	4.46	11.07	11.63	12.66	12.93	11.93	13.04	9.64	75.46	96.41	77.79	95.58	74.19	90.07	71.54	568.4	3465.99	1112.07	6401.86	1029.15	721.98	1611.19	315.97	3674.13	1098.98	5524.34	949.48
004	1	52	medie	sposato	lavoratore	emicrania	mista	Episodica	1	3.81	3.92	3.34	5.6	3.71	7.54	3.48	1.06	3.03	1.98	4.84	2.6	3.81	2.44	13.35	12.44	13.8	13.78	12.37	11.94	11.73	88.46	87.8	81.58	86.1	79.62	87.89	76.7	25.99	20.98	20.46	462.01	23.04	839.58	33.08	31.22	23.6	37.71	656.08	82.97
005	1	25	laurea	celibe/nubile	studente	emicrania	no aura	Episodica	1	3.81	9.27	5.5	8.22	4.61	9.98	4.44	2.83	3.73	4.02	4.4	4.32	4.34	3.95	12.41	11.48	13.12	11.81	11.71	11.05	13.16	56.98	74.63	66.13	77.76	63.6	95.44	66.64	37.8	553.33	96.31	560.22	126.28	1838.67	232.21	120.46	896.38	119.31	1008.71	89.71
006	1	48	medie	sposato	lavoratore	emicrania	no aura	Episodica	1	17.25	10.82	17.06	7	10.48	8.04	8.19	0.77	1.28	1.33	1.46	1.87	1.91	1.37	16.42	13.13	16.34	12.38	11.7	12.42	14.23	67.76	71.96	71.4	73.13	69.3	73.55	61.98	20.8	18.13	73.42	89.55	889.64	176.54	61.91	22.51	15.97	22.78	17.12	745.56
007	1	24	laurea	celibe/nubile	studente	emicrania	no aura	Episodica	1	6.64	12.44	9.19	13.29	11.55	9.88	12.98	3.4	6.51	5.16	6.26	5.47	5.52	5.09	12.58	13.52	13.42	11.13	16.02	13.99	13.02	65.45	83.61	60.01	75.71	58.69	65.52	63.95	290.74	257.74	203.97	565.63	129.24	268.56	259.77	130.48	114.46	9093	453.12	96.97
008	1	29	laurea	celibe/nubile	lavoratore	emicrania	no aura	Episodica	1	8.39	34	11.2	46.78	22.89	75.22	29.31	1.52	3.39	2.84	3.65	3.24	4.72	3.69	8.88	8.71	12.61	11.66	10.82	8.64	9.46	85.82	94.69	83.92	92.11	79.87	96.82	75.61	521.08	601.81	50.8	499.99	281.18	380.06	415.88	78.72	173.78	87.12	176.68	336.92
009	1	29	laurea	sposato	lavoratore	emicrania	no aura	Episodica	1	7.13	8.23	7.17	8.93	6.93	7.33	6.07	0.35	0.85	0.59	0.73	0.63	0.54	0.48	13.17	11.93	9.91	10.57	12.12	10.53	12.81	84.2	99.22	81.59	119.19	79.51	88.56	81.23	90.16	132.57	87.77	138.38	152.51	435.1	20.72	51.85	81.95	71.4	74.99	113.14
010	0	23	diploma	celibe/nubile	studente	emicrania	no aura	Episodica	1	3.13	9.66	3.09	4.84	3.92	6.09	4.72	3.09	5.72	4.21	6.93	5.2	5.91	5.15	13.49	14.24	17.94	11.71	18.25	9.25	18.18	57.29	79.81	57.36	97.33	63.25	69.98	60.67	398.31	241.99	113.26	115.37	293.87	620.29	89.63	292.04	52.7	109.97	22.15	113.93
011	0	22	diploma	celibe/nubile	studente	emicrania	no aura	Episodica	1	4.37	10.68	4.16	13.56	4.26	11.19	4.64	2.14	2.8	2.67	2.66	2.74	2.68	2.6	14.5	11.99	14.42	9.53	15.32	10.8	12.87	74.42	104.06	80.85	97.66	81.97	96.45	74.92	39.76	147.24	63.48	227.85	81.81	619.75	88.04	176.78	110.95	219.31	50.99	70.94
012	1	21	diploma	celibe/nubile	studente	emicrania	no aura	Episodica	1	7.44	6.28	4.67	5.98	4.69	7.56	10.51	1.2	1.8	1.5	1.69	1.31	2.53	2.41	13.72	10	14.26	13.06	12.37	12.48	13.73	67.93	80.15	64.23	78.52	64.17	105.18	82.08	149.7	474.06	172.76	931.87	161.47	885.76	2443.81	599.92	292.25	589.92	265.45	661.89
013	1	33	laurea	sposato	studente	emicrania	no aura	Episodica	1	8.09	11.87	13.44	11.6	12.49	13.84	13.54	1.85	2.61	2.65	2.69	2.31	2.57	2.42	13.76	13.13	14.44	14.71	13.32	11.49	10.81	90.98	91	86.92	88.93	80.19	98.57	83.54	196.85	2132.34	435.54	877.54	171.81	1842.39	685.23	169.85	2580.87	516.96	2813.81	77.18
014	1	21	diploma	celibe/nubile	studente	emicrania	no aura	Episodica	1	5.52	6.08	5.21	9.56	6.23	10.58	7.03	2.36	2.9	2.67	3.25	2.98	3.67	3.45	16.06	12.97	17.12	14.3	18.2	12.09	13.24	85.01	101.35	79.58	104.05	76.81	107.4	99.26	167.83	691.76	302.22	74.6	232.27	778.22	175.97	153.42	744.07	253.61	38.16	302.68
015	1	20	diploma	celibe/nubile	studente	emicrania	no aura	Episodica	1	7.72	10.37	8.34	7.49	9.72	7.39	7.76	1	0.87	1.31	1.75	1.84	3.38	2.81	15.6	12.9	16.72	12.75	14.84	14.26	14.49	57.67	66.18	58.79	63.05	59.54	69.47	65.81	373.18	260.64	1041.07	1158.28	156.25	582.27	1704.84	74.85	435.18	900.77	1919.79	96.51
016	1	24	laurea	celibe/nubile	studente	emicrania	no aura	Episodica	1	4.68	10.81	6.74	8.42	3.39	5.35	4.44	2.46	3.26	3.08	3.41	3.07	4.07	3.88	16.1	13.7	13.13	13.61	15.03	12.51	14.25	53.4	69.09	62.14	64.17	54.26	90.12	59.83	110.14	327.18	2163.89	818.54	110.16	1785.37	629.5	575.21	954.53	2487.72	1420.78	193.4
017	1	24	laurea	celibe/nubile	studente	emicrania	no aura	Episodica	1	5.23	7.22	5.63	6.65	5.42	10.97	6.42	0.5	0.5	0.51	0.75	0.97	1.32	1	12.44	11.67	10.71	11.24	13.3	13.01	14.52	58.09	64.05	60.56	70	63.74	66.8	59.58	300.58	650.87	631.55	1275.6	609.78	2028.22	593.5	298.77	253.45	442.22	440.71	204.71
018	1	21	diploma	celibe/nubile	studente	emicrania	con/no	Epsodica	1	7.39	10.61	7.39	8.25	6.66	8.19	9.52	4.78	5.61	4.98	5.63	5.37	7.02	6.11	15.78	12.99	13.45	12.43	13.39	11.02	12.47	70.96	86.82	72.51	81.25	70.39	100.51	77.41	101.43	1275.86	74.99	885.01	157.96	1048.39	663.53	127.13	1990.54	158.59	3380.47	88.26
019	1	34	laurea	celibe/nubile	lavoratore	emicrania	con aura	Episodica	1	6.39	4.46	4.01	7.11	4.15	6.99	6.48	3.75	5.46	4.49	5.58	4.99	5.09	4.25	13.7	12.97	11.27	13.59	13.57	10.43	9.97	87.69	113.61	82.82	115.01	82.29	85.83	79.89	165.13	29.89	498.36	60.12	214.52	344.6	233.27	54.63	11.58	129.45	25.56	84.3
020	1	28	laurea	celibe/nubile	studente	emicrania	con/no	Episodica	1	5.36	19.19	3.99	12.93	6.12	8.73	5.29	9.07	11.9	11.31	12.2	10.88	11.29	10.32	12.4	9.86	13.99	11.21	13.98	13.57	13.02	75.88	101.09	78.19	92.74	72.86	103.31	70.87	30.63	2029.38	28.08	4655.93	8.34	2096.11	8.63	29.26	1309.2	19.59	5646.1	14.8
021	1	26	diploma	celibe/nubile	studente	emicrania	no aura	Episodica	1	6.66	6.27	5.68	13.22	10.24	8.02	7.81	1.47	2.36	3.15	3.05	2.37	3.32	2.66	17.24	11.84	15.05	13.8	14.56	11.58	13.75	83.71	103.4	85.91	97.1	84.18	93.56	83.68	180.07	152.13	641.2	421.18	376.48	1651.52	363.15	207.57	119.47	667.11	217.95	370.24
022	1	33	laurea	celibe/nubile	lavoratore	emicrania	no aura	Episodica	1	5.52	12.23	7.51	8.17	7.12	9.55	8.95	0.56	0.55	0.55	0.55	0.57	0.57	0.58	14.7	10.92	15.3	14.33	16.45	10.44	14.63	69.91	81.5	73.37	82.11	72.86	85.17	74.93	73.79	350.74	51.49	326.39	52.99	593.64	59.28	160.18	260.75	116.18	199.9	57.13
023	0	25	diploma	celibe/nubile	studente	emicrania			1	6.26	8.81	5.92	8.64	6.38	9.87	7.29	1.36	1.76	1.54	2.04	1.93	2.02	2.02	11.35	11.78	9.85	11.41	8.96	6.96	9.02	75.68	98.93	75.22	108.65	82.96	96.75	81.32	149.42	120.47	380.3	73.89	430.1	1239.73	784.93	102.38	41.93	170.04	21.42	163.55
024	1	56	medie	sposato	lavoratore	emicrania	no aura	Episodica	1	4.99	6.52	4.45	7.13	4.82	8.28	4.35	1.01	1.78	1.4	2.41	1.82	2.34	1.9	12.31	13.83	14.26	13.37	12.48	12.58	13.84	73.89	81.3	73.23	78.91	75.84	82.03	74.71	54.24	105.55	7.38	75.74	47.95	181.68	9.65	33.91	30.71	16.5	89.31	24.84
025	1	29	diploma	celibe/nubile	studente	emicrania	no aura	Episodica	1	8.65	7.71	5.94	11.93	8.14	12.37	9.01	3.91	5.04	4.04	5.53	4.75	6.26	5.98	15.35	12.73	17.24	13.11	15.24	12.33	12.99	64.78	71.55	64.83	78.59	63.72	93.85	67.95	17.2	780.44	58.9	2091.07	51.25	2270.03	2256.57	70.43	511.76	193.9	1817.9	131.46
026	1	26	laurea	celibe/nubile	studente	emicrania	no aura	Episodica	1	11.82	14.26	11.79	13.1	7.14	14.79	7.45	0.81	0.67	0.65	4.14	3.52	3.55	2.61	15.62	12.36	14.62	12.86	15.77	12.27	13.7	79.27	80.07	79.46	87.69	78.07	112.15	79.47	205.18	309.02	188.38	73.93	156.58	1182.95	175.13	658.52	187.59	215.78	46.68	227.38
027	1	27	laurea	celibe/nubile	studente	emicrania	con/no	Episodica	1	5.02	12.46	5.88	11.3	5.91	8.61	4.47	3.81	5.75	4.37	7.2	6.1	7.62	7.08	11.59	11.17	13.34	12.59	12.44	11.31	10.99	76.56	82.39	69.24	86.83	69.49	86.39	67.57	211.42	222.19	138.33	370.18	222.26	271.02	632.66	841.03	230.34	861.31	212.54	537.32
028	1	19	diploma	celibe/nubile	studente	emicrania	no aura	Episodica	1	9.32	17.79	10.91	20.43	13.15	10.64	9.26	3.12	3.69	3.46	3.5	3.55	3.69	3.61	14.64	12.7	13.35	14.41	12.7	12.29	13.58	73.22	95.68	64.83	79.16	66.97	86.02	65.89	306.73	188.7	1668.05	1164.35	1543.18	3212.64	2275.05	651.34	396.81	1450.02	3523.26	3031.65
029	1	21	diploma	celibe/nubile	studente	emicrania	con aura	Episodica	1	5.08	12.84	7.94	9.25	7.24	10.38	6.34	2.15	4.63	3.75	6.15	4.76	6.8	6.46	17.38	12.48	15.88	11.42	16.91	11.38	15.88	74.32	78.96	73.83	80.06	73.37	83.89	74.09	39.95	189.92	96.79	223.75	110.46	184.1	171.27	61.46	144.7	82.54	509.83	131.79
030	0	55	diploma	sposato	lavoratore	emicrania	no aura	Episodica	1	4.09	15.31	4.58	6.66	5.26	11.21	5.88	1.73	1.63	1.79	3.19	3.3	4.28	4.33	14.81	11.39	13.63	11.63	13.19	11.97	11.29	68.91	72.9	71.25	76.36	71.33	77.66	70.76	173.42	220.68	388.3	515.43	276.65	1015.19	167.29	28.25	64.36	63.03	45.56	53.91
001	1	27.00	laurea	celibe/nubile	studente				.00	10.64	21.21	17.11	17.63	17.05	19.71	14.46	3.75	10.39	6.27	10.58	7.87	8.38	5.33	16.02	12.17	17.03	12.46	17.39	11.35	16.03	67.56	82.71	67.95	80.2	69.88	76.73	67.32	162.45	121.43	86.2	132.71	11.22	218.95	17.99	154.02	126.32	219.39	129.53	133.83
002	1	24.00	laurea	celibe/nubile	lavoratore				.00	3.88	4.74	4.06	6.27	5.38	5.49	4.28	1.79	2.33	2.2	2.75	2.19	2.89	2.89	14.52	11.65	15.09	12.08	11.1	12.28	14.26	72.4	83.18	72.3	84.13	78.77	84.61	76.26	269.02	240.37	72.68	206.82	478.04	246.8	80.96	105.98	121.58	79.85	62.95	231.89
003	1	25.00	diploma	celibe/nubile	studente				.00	6.27	11.59	5.22	11.48	6.99	16.97	6.14	0.67	0.99	1.41	1.53	1.53	1.9	1.58	7.36	9.97	8	13.68	7.75	11.98	7.69	82.9	92.16	78.94	87.85	77.71	88.56	77.32	974.96	91.75	671.96	173.25	921.12	1655.02	829.56	178.79	54.06	187.39	191.22	212.54
004	0	24.00	diploma	celibe/nubile	studente				.00	8.57	7.02	6.48	4.94	6.91	7.52	8.67	1.05	1.51	1.37	1.76	1.58	2.4	1.93	12.92	12.97	12.04	11.61	10.93	10.66	14.83	55.03	65.71	52.32	73.11	52.64	102.63	53.22	1157.6	348.84	483.36	958.5	458.97	4579.86	2133.76	1051.11	265.17	518.22	838.35	618.18
005	0	24.00	diploma	celibe/nubile	studente				.00	4.51	9.96	6.39	16.68	5.86	9.42	5.63	2.01	2.49	2.47	2.78	2.77	3.04	3.03	12.09	12.63	8.15	11.46	15.64	10.81	12.56	99.42	121.55	98.71	116.34	96.75	106.74	95.27	30.7	19.1	409.91	33.88	109.15	306.74	36.12	159.97	5.41	70.82	23.5	57.73
006	1	24.00	laurea	celibe/nubile	studente				.00	7.05	8.67	6.88	9.18	7.03	10.03	8.88	1.29	4.54	3.21	9.18	4.8	7.35	5.51	8.26	11.99	8.53	14.29	12.83	13.69	11.46	72.06	84.74	72.61	88.04	75.21	95	76.95	841.15	73.11	969.77	117.76	246.14	2320.83	256.22	36.38	137.65	111.27	93.45	293.38
007	0	25.00	diploma	celibe/nubile	studente				.00	5.2	4.61	3.83	6.06	3.91	7.81	7.23	1.12	0.84	0.82	0.96	0.91	1.51	1.25	12.65	13.47	15.92	12.85	18.14	12.82	16.92	62.22	66.62	61.5	65.95	60.82	65.81	61.63	563.87	493.26	72.14	873.42	67.14	1120.29	236.37	601.27	559.62	133.33	473.55	135.89
008	0	23.00	laurea	celibe/nubile	studente				.00	4.62	4.02	4.4	6.24	5.03	6.32	3.52	5.13	6.29	5.73	6.29	6	6.65	6.5	15.98	12.9	13.94	14.16	16.82	13.08	14.66	64.75	77.41	62.16	83.95	63.91	88.28	65.16	468.21	138.94	717.72	253.04	536.83	481.47	1198.38	89.78	71.97	140.04	176.05	156.65
009	1	49.00	laurea	sposato	lavoratore				.00	13.74	8.21	5.55	29.05	10.4	29.05	23.2	4.84	5.29	4.73	5.33	5.2	5.24	4.02	13.52	12.26	16.49	13.97	14.15	12.33	12.08	105.84	102.22	93.75	102.94	98.47	100.27	95.94	522.12	35.89	66.16	38.58	195.57	27.14	224.82	815.8	15.86	14.42	13.23	216.68
010	1	24.00	diploma	celibe/nubile	studente				.00	3.52	14.61	4.97	14.26	4.37	17.6	7.28	1.76	2.81	2.46	3.01	2.78	3.24	3.14	11.74	12.19	14.85	12.02	13.35	12.03	9.64	72.64	97.65	73.4	91.9	69.94	98.67	76.34	99.28	167.3	86.83	469.13	26.32	901.95	341.01	169.44	99.47	200.82	216.2	198.64
011	1	24.00	laurea	celibe/nubile	studente				.00	8.71	13.82	5.11	8.75	5.96	10.42	7.73	2.6	7.66	5.52	9.36	5.87	9.52	6.5	10.46	12.76	11.71	11.24	11.96	10.53	11.55	75.12	91.88	71.87	91.64	73.09	88.43	72.37	232.87	374.28	487.19	171.2	166.46	725.22	231.86	293.6	857.46	329.34	34.45	337.68
012	0	27.00	laurea	celibe/nubile	lavoratore				.00	2.96	10.83	3.44	18.95	3.36	8.39	2.75	2.34	3.63	3.22	4.52	4.02	4.61	4.21	9.82	14.05	12.47	12.96	10.64	11.55	11.36	66.65	91.41	64.78	91.73	66.24	86.91	62.9	624.08	364.3	219.44	703.67	1149.29	539.5	412.19	397.62	406.16	420.51	149.95	298.24
013	0	24.00	laurea	celibe/nubile	lavoratore				.00	5.21	6.68	4.41	6.01	4.51	6.28	4.57	3.37	3.33	3.04	3.19	3.18	3.49	3.06	11.91	14.29	13.51	14.31	14.09	12.33	12.27	77.34	85.84	75.67	93.34	72.39	94.87	65.92	1176.32	285.56	575.93	405.87	776.78	1143.1	340.43	201.47	169.94	413.63	234.78	239.98
014	0	24.00	diploma	celibe/nubile	studente				.00	3.51	9.06	2.89	9.05	3.04	9.58	5.02	3.15	3.48	3.05	3.53	3.2	3.84	3.73	12.45	9.77	15.18	10.69	11.21	11.32	13.23	56.25	65.36	58.72	68.46	55.55	93.9	56.68	144.73	109.93	35.11	381.41	82.7	3818.76	380.08	122.16	76.21	58.04	101.53	87.65
015	0	25.00	laurea	celibe/nubile	lavoratore				.00	5.45	7.86	4.26	8.39	5.1	7.65	8.18	6.04	8.99	7.97	11.11	9.15	8.7	8.19	11.9	13.6	12.9	11.8	14.27	11.78	12.17	78.13	86.22	78.62	92.05	83.6	87.77	83.14	249.52	525.72	571.95	929.1	178.96	809.35	553.97	81.96	468.65	681.11	993.5	70.25
016	1	51.00	laurea	sposato	lavoratore				.00	8.42	14.16	26.2	7.34	13.48	15.8	21.9	2.03	2.8	2.87	3.64	3.37	3.47	3.33	14.77	11.83	13.37	11.89	13.74	11.66	14.62	76.2	89.51	80.9	100.97	77.72	86.52	70.59	111.74	28.44	547.66	60.39	1078.9	800.13	248.4	18.28	21.24	1435.68	71.81	708.72
017	0	24.00	diploma	celibe/nubile	studente				.00	2.63	2.19	2.17	14.48	2.79	8.98	5.44	2.82	3.99	3.24	4.42	4.13	4.49	4.18	15.39	12.58	15.33	11.4	13.52	13.02	13.99	79.44	94.28	81.96	86.36	82.13	103.71	95.3	45.91	149.99	171.04	467.83	676.75	1038.7	1144.95	37.53	131.87	146.57	206.24	639.79
018	0	57.00	diploma	sposato	lavoratore				.00	6.36	7.25	4.87	11.68	6.41	14.1	6.58	1.41	2.14	2	2.55	2.36	2.78	2.41	10.75	11	9.52	12.04	9.41	9.31	8.92	65.47	76.68	67.98	70.39	64.95	71.12	64.22	177.83	272.38	96.65	139.74	564.22	441.97	232.58	39.57	32.06	13.9	67.81	808.37
019	1	24.00	laurea	celibe/nubile	studente				.00	11.15	10	7.55	8.84	7.65	16.03	12.5	2.03	3.79	2.48	4.27	2.68	4.05	3.62	18.16	11.12	17.5	12.15	16.4	12.01	14.07	72.11	75.95	72.08	77.68	72.07	78.96	74.38	33.45	283.58	25.63	292.09	67.63	567.55	189.78	253.9	163.14	199.26	120.59	241.64
020	0	24.00	diploma	celibe/nubile	studente				.00	4.67	7.31	9	10.81	8.41	10.73	5.44	4.44	7.54	7.96	9.44	8.94	11.1	10.02	12.77	12.99	10.48	13.16	12.69	12.86	10.4	64.36	90.08	73.02	91.08	71.95	99.5	65.22	165.85	1141.68	472.03	1142.94	210.13	5109.99	195.12	394.59	2506.76	330.36	3304.1	432.1
021	1	24.00	laurea	celibe/nubile	studente				.00	14.16	12.8	8.74	10.81	7.37	15.19	17.21	1.51	2.35	2.34	2.5	1.73	3.24	2.38	17.16	11.84	16.42	12.41	15.02	14.19	15.1	78.82	81.45	77.46	94.74	77.95	90.69	74.2	127.88	540.97	23.58	245.03	101	157.21	79.74	70.11	285.51	67.24	108.76	61.53
022	0	23.00	diploma	sposato	lavoratore				.00	10.22	19.54	8.89	29.43	10.75	19.65	8.94	2.87	2.94	2.98	3.33	3.44	3.83	3.74	14.19	12.12	13.54	12.6	12.42	9.76	11.58	102.56	100.05	91.71	98.93	84.02	103.99	85.91	1191.5	646.01	367.43	2849.49	319.17	458.57	868.31	990.56	1001.1	154.2	3112.7	327.98
023	0	20.00	diploma	celibe/nubile	studente				.00	3.66	6.96	3.39	5.43	3.16	4.51	2.55	1.84	2.5	2.41	2.95	2.94	3.83	3.83	13.78	12.9	15.45	12.91	15.62	12.46	12.78	63.87	79.42	64.53	73.45	66	82.8	61.01	243.18	177.81	90.89	177.3	98.04	10822.4	400.43	176.51	43.29	82.13	56.51	115.86
024	1	23.00	laurea	celibe/nubile	studente				.00	7.19	16.08	8.25	15.73	9.43	15.12	15.11	1.97	2.5	2.41	2.56	2.87	2.6	2.86	13.8	13.38	9.18	13.98	8.89	11.68	11.47	64.8	91.43	62.69	83.55	69.42	109.41	76.21	1551.52	1285.81	2459.32	2323.94	3332.71	1215.6	913.43	1224.46	1693.89	804.79	3125.98	1163.19
025	0	24.00	laurea	celibe/nubile	studente				.00	6.69	17.56	10.02	18.64	10.43	16.5	10.54	1.5	1.89	1.64	1.81	1.68	1.95	1.9	8.75	12.06	10.14	11.35	10.02	10.92	8.94	74.23	89.53	71.96	90.6	74.72	97.4	77.94	586.55	2654.16	368.89	7629.45	1859.66	9296.08	2353.66	77.92	4709.81	569.41	10347.4	412.96
026	1	25.00	diploma	celibe/nubile	studente				.00	8.81	9.95	6.8	11.36	6.32	6.42	7.46	0.55	1.05	0.88	0.96	0.63	1.02	0.88	16.63	12.51	17.45	10.43	16.66	10.85	15.72	87.59	112.54	88.48	110.05	85.64	102.35	82.36	31.86	15.99	30.6	214.31	209.43	5579.64	180.68	39.29	12.14	21.32	512.53	31.47
027	1	24.00	diploma	celibe/nubile	studente				.00	6.63	7.87	8.17	6.23	7.15	6.8	9.61	0.32	0.47	0.68	0.49	0.53	0.53	0.8	11.96	11.72	12.48	13.01	11.27	10.28	12.08	68.65	82.29	74.48	81.69	67.37	83.06	79.48	257.78	202.67	436.67	469.85	219.48	403.2	280.74	108.82	71.3	146.44	1161.25	171.21
028	0	24.00	laurea	celibe/nubile	studente				.00	3.26	10.46	3.44	11.59	3.69	10.5	4.32	4.56	5.86	5.14	5.77	5.27	6.8	6.22	14.79	11.01	15.65	11.14	15.64	12.46	14.08	70.85	80.13	71.46	80.73	74.63	84.09	72.65	156.17	671.79	506.99	268.67	315.82	5198.84	162.98	56.73	82.58	829.36	128.29	966.77
029	0	31.00	laurea	sposato	lavoratore				.00	4.12	6.64	4.03	5.51	4.09	7.28	6.57	1.07	1.19	1.19	1.43	1.36	1.54	1.49	9.41	10.51	10.75	12.75	11.63	12.89	10.52	63.18	72.37	63.57	72.92	64.4	74.69	63.96	189.77	1159.27	50.13	691.51	179	296.11	192.42	117.13	119.86	100.8	53.64	140.58
030	1	61.00	medie	sposato	lavoratore				.00	7.93	14.82	8.06	7.91	5.55	9.6	9.01	4.77	5.58	5.65	5.79	5.63	6.14	6.27	15.24	13.01	13.33	13.83	16.47	14.79	15.6	59.1	68.46	58.73	64.42	60.15	76.6	64.93	215.38	39.62	95.05	204.49	40.32	47.65	229.03	50.25	21.18	48.3	34.63	44.02
[truncated: 55 more columns]
